# Supplementary material for: The effect of the Iranian health transformation plan on hospitalization rate: insights from an interrupted time series analysis
Source: BMC Health Serv Res. 2020 Apr 19;20:327. doi: 10.1186/s12913-020-05186-6 (PMC7168862; doi:10.1186/s12913-020-05186-6)
Supplement: Supplementary file 1 — Additional file 1. [file 12913_2020_5186_MOESM1_ESM.xlsx]

## Sheet: Aleshtar
Month	Hospitalization Rates
March 2012	186
April 2012	228
May 2012	234
June 2012	249
July 2012	215
August 2012	216
September 2012	52
October 2012	143
November 2012	154
December 2012	155
January 2013	139
February 2013	105
March 2013	130
April 2013	163
May 2013	146
June 2013	152
July 2013	114
August 2013	103
September 2013	132
October 2013	190
November 2013	263
December 2013	247
January 2014	221
February 2014	186
March 2014	213
April 2014	243
May 2014	289
June 2014	299
July 2014	321
August 2014	374
September 2014	270
October 2014	382
November 2014	396
December 2014	470
January 2015	537
February 2015	442
March 2015	384
April 2015	446
May 2015	494
June 2015	567
July 2015	608
August 2015	509
September 2015	398
October 2015	453
November 2015	519
December 2015	576
January 2016	568
February 2016	488
March 2016	405
April 2016	501
May 2016	584
June 2016	562
July 2016	597
August 2016	440
September 2016	499
October 2016	364
November 2016	395
December 2016	370
January 2017	349
February 2017	490
March 2017	485
April 2017	365
May 2017	586
June 2017	384
July 2017	447
August 2017	402
September 2017	447
October 2017	376
November 2017	415
December 2017	450
January 2018	426
February 2018	321
March 2018	290
April 2018	425
May 2018	372
June 2018	333
July 2018	337
August 2018	278
September 2018	309
October 2018	244
November 2018	336
December 2018	370
January 2019	279
February 2019	231

## Sheet: Aligodarz
Month	Hospitalization Rates
March 2012	1110
April 2012	999
May 2012	1211
June 2012	1252
July 2012	1152
August 2012	1170
September 2012	897
October 2012	837
November 2012	792
December 2012	866
January 2013	925
February 2013	1009
March 2013	1071
April 2013	1050
May 2013	1096
June 2013	1170
July 2013	1143
August 2013	1020
September 2013	793
October 2013	897
November 2013	832
December 2013	840
January 2014	822
February 2014	837
March 2014	888
April 2014	1051
May 2014	1135
June 2014	1201
July 2014	1287
August 2014	1171
September 2014	1091
October 2014	1086
November 2014	1062
December 2014	1032
January 2015	1050
February 2015	927
March 2015	1053
April 2015	1132
May 2015	1372
June 2015	1232
July 2015	1362
August 2015	1252
September 2015	1140
October 2015	1023
November 2015	1024
December 2015	1170
January 2016	1102
February 2016	1024
March 2016	1129
April 2016	1182
May 2016	1465
June 2016	1386
July 2016	1421
August 2016	1327
September 2016	1048
October 2016	1041
November 2016	1080
December 2016	1147
January 2017	1127
February 2017	1398
March 2017	1626
April 2017	1615
May 2017	1574
June 2017	1621
July 2017	1664
August 2017	1503
September 2017	1313
October 2017	1248
November 2017	1361
December 2017	1238
January 2018	1235
February 2018	1177
March 2018	1355
April 2018	1354
May 2018	1452
June 2018	1706
July 2018	1573
August 2018	1442
September 2018	1238
October 2018	1165
November 2018	1265
December 2018	1344
January 2019	1190
February 2019	1114

## Sheet: Azna 
Month	Hospitalization Rates
March 2012	346
April 2012	407
May 2012	405
June 2012	489
July 2012	468
August 2012	522
September 2012	390
October 2012	326
November 2012	339
December 2012	340
January 2013	317
February 2013	270
March 2013	353
April 2013	361
May 2013	273
June 2013	341
July 2013	339
August 2013	296
September 2013	197
October 2013	244
November 2013	240
December 2013	255
January 2014	302
February 2014	233
March 2014	245
April 2014	199
May 2014	290
June 2014	317
July 2014	266
August 2014	312
September 2014	187
October 2014	191
November 2014	493
December 2014	462
January 2015	385
February 2015	348
March 2015	469
April 2015	463
May 2015	534
June 2015	503
July 2015	511
August 2015	450
September 2015	440
October 2015	420
November 2015	399
December 2015	451
January 2016	462
February 2016	434
March 2016	404
April 2016	407
May 2016	409
June 2016	466
July 2016	447
August 2016	459
September 2016	435
October 2016	429
November 2016	433
December 2016	416
January 2017	407
February 2017	377
March 2017	435
April 2017	462
May 2017	420
June 2017	431
July 2017	488
August 2017	428
September 2017	417
October 2017	323
November 2017	364
December 2017	356
January 2018	370
February 2018	293
March 2018	246
April 2018	214
May 2018	231
June 2018	226
July 2018	290
August 2018	231
September 2018	237
October 2018	207
November 2018	280
December 2018	310
January 2019	315
February 2019	321

## Sheet: Boroujerd 
Month	Hospitalization Rates
March 2012	1856
April 2012	1829
May 2012	2190
June 2012	2105
July 2012	1973
August 2012	1912
September 2012	1719
October 2012	1702
November 2012	1776
December 2012	1641
January 2013	1798
February 2013	1740
March 2013	1980
April 2013	1901
May 2013	1991
June 2013	2112
July 2013	2185
August 2013	1981
September 2013	1831
October 2013	1851
November 2013	1870
December 2013	1730
January 2014	1700
February 2014	1650
March 2014	1844
April 2014	2046
May 2014	1972
June 2014	1955
July 2014	2113
August 2014	2099
September 2014	1800
October 2014	1817
November 2014	1801
December 2014	2032
January 2015	2027
February 2015	1949
March 2015	2084
April 2015	2090
May 2015	2399
June 2015	2306
July 2015	2442
August 2015	2330
September 2015	2059
October 2015	2030
November 2015	1899
December 2015	1879
January 2016	1890
February 2016	2010
March 2016	2228
April 2016	2356
May 2016	2417
June 2016	2522
July 2016	2539
August 2016	2186
September 2016	2100
October 2016	2141
November 2016	2073
December 2016	2150
January 2017	2011
February 2017	2382
March 2017	2240
April 2017	2271
May 2017	2457
June 2017	2394
July 2017	2496
August 2017	2255
September 2017	2195
October 2017	2059
November 2017	2022
December 2017	2186
January 2018	2142
February 2018	1991
March 2018	2208
April 2018	2371
May 2018	2365
June 2018	2555
July 2018	2710
August 2018	2537
September 2018	2245
October 2018	2073
November 2018	2237
December 2018	2323
January 2019	2169
February 2019	2067

## Sheet: Dorud
Month	Hospitalization Rates
March 2012	913
April 2012	939
May 2012	918
June 2012	1034
July 2012	1008
August 2012	921
September 2012	838
October 2012	791
November 2012	743
December 2012	750
January 2013	740
February 2013	756
March 2013	754
April 2013	854
May 2013	822
June 2013	774
July 2013	759
August 2013	887
September 2013	768
October 2013	928
November 2013	871
December 2013	731
January 2014	814
February 2014	794
March 2014	806
April 2014	985
May 2014	774
June 2014	1032
July 2014	919
August 2014	910
September 2014	802
October 2014	859
November 2014	887
December 2014	949
January 2015	1085
February 2015	1071
March 2015	1120
April 2015	892
May 2015	920
June 2015	857
July 2015	991
August 2015	950
September 2015	874
October 2015	823
November 2015	946
December 2015	1062
January 2016	1021
February 2016	816
March 2016	841
April 2016	972
May 2016	1042
June 2016	979
July 2016	1010
August 2016	904
September 2016	978
October 2016	922
November 2016	918
December 2016	980
January 2017	821
February 2017	757
March 2017	933
April 2017	934
May 2017	1060
June 2017	961
July 2017	940
August 2017	890
September 2017	946
October 2017	944
November 2017	984
December 2017	939
January 2018	851
February 2018	775
March 2018	986
April 2018	888
May 2018	894
June 2018	938
July 2018	992
August 2018	857
September 2018	859
October 2018	803
November 2018	894
December 2018	1167
January 2019	922
February 2019	863

## Sheet: Khorramabad 
Month	Hospitalization Rates
March 2012	3430
April 2012	3809
May 2012	3912
June 2012	4053
July 2012	3983
August 2012	3907
September 2012	3864
October 2012	3770
November 2012	3721
December 2012	3648
January 2013	4345
February 2013	4444
March 2013	4563
April 2013	4422
May 2013	4133
June 2013	4303
July 2013	4174
August 2013	4442
September 2013	4008
October 2013	4067
November 2013	4101
December 2013	4031
January 2014	4051
February 2014	3828
March 2014	4040
April 2014	4489
May 2014	4554
June 2014	4941
July 2014	4750
August 2014	4958
September 2014	4301
October 2014	5828
November 2014	6045
December 2014	6037
January 2015	6065
February 2015	5902
March 2015	6409
April 2015	6743
May 2015	7283
June 2015	6654
July 2015	7457
August 2015	7251
September 2015	6420
October 2015	6289
November 2015	6219
December 2015	6671
January 2016	6594
February 2016	6297
March 2016	5330
April 2016	5974
May 2016	6248
June 2016	6187
July 2016	6552
August 2016	5733
September 2016	5626
October 2016	5710
November 2016	5577
December 2016	5548
January 2017	5593
February 2017	5403
March 2017	5717
April 2017	6389
May 2017	6599
June 2017	6526
July 2017	6676
August 2017	6727
September 2017	6727
October 2017	6691
November 2017	6939
December 2017	7608
January 2018	7202
February 2018	7138
March 2018	7366
April 2018	7812
May 2018	7759
June 2018	8471
July 2018	8455
August 2018	8121
September 2018	7209
October 2018	7148
November 2018	6986
December 2018	7452
January 2019	7335
February 2019	7021

## Sheet: Kohdasht 
Month	Hospitalization Rates
March 2012	1620
April 2012	1721
May 2012	1828
June 2012	1859
July 2012	1894
August 2012	1747
September 2012	1618
October 2012	1544
November 2012	1431
December 2012	1642
January 2013	1650
February 2013	1789
March 2013	1815
April 2013	1700
May 2013	1790
June 2013	1760
July 2013	1728
August 2013	1800
September 2013	1454
October 2013	1472
November 2013	1551
December 2013	1517
January 2014	1446
February 2014	1499
March 2014	1658
April 2014	1727
May 2014	1844
June 2014	2011
July 2014	1904
August 2014	1829
September 2014	1610
October 2014	1650
November 2014	1757
December 2014	1766
January 2015	1639
February 2015	1575
March 2015	1889
April 2015	1894
May 2015	1886
June 2015	2093
July 2015	924
August 2015	2185
September 2015	2261
October 2015	1030
November 2015	2020
December 2015	2029
January 2016	2126
February 2016	2536
March 2016	2127
April 2016	1956
May 2016	2066
June 2016	2077
July 2016	2077
August 2016	1956
September 2016	1880
October 2016	1702
November 2016	1661
December 2016	1688
January 2017	1576
February 2017	1672
March 2017	1891
April 2017	1871
May 2017	1813
June 2017	1999
July 2017	2008
August 2017	1969
September 2017	1857
October 2017	1795
November 2017	1765
December 2017	1871
January 2018	1737
February 2018	1728
March 2018	2123
April 2018	1964
May 2018	2099
June 2018	2221
July 2018	2066
August 2018	2065
September 2018	1791
October 2018	1621
November 2018	1663
December 2018	1713
January 2019	1644
February 2019	1598

## Sheet: Noorabad 
Month	Hospitalization Rates
March 2012	606
April 2012	566
May 2012	528
June 2012	631
July 2012	599
August 2012	543
September 2012	483
October 2012	508
November 2012	519
December 2012	563
January 2013	677
February 2013	533
March 2013	628
April 2013	665
May 2013	631
June 2013	649
July 2013	609
August 2013	576
September 2013	465
October 2013	505
November 2013	620
December 2013	622
January 2014	543
February 2014	538
March 2014	567
April 2014	540
May 2014	596
June 2014	514
July 2014	516
August 2014	488
September 2014	527
October 2014	640
November 2014	607
December 2014	726
January 2015	826
February 2015	660
March 2015	602
April 2015	660
May 2015	625
June 2015	635
July 2015	716
August 2015	706
September 2015	495
October 2015	648
November 2015	701
December 2015	664
January 2016	704
February 2016	560
March 2016	743
April 2016	672
May 2016	754
June 2016	663
July 2016	612
August 2016	560
September 2016	581
October 2016	562
November 2016	735
December 2016	637
January 2017	755
February 2017	668
March 2017	645
April 2017	666
May 2017	751
June 2017	687
July 2017	718
August 2017	676
September 2017	611
October 2017	678
November 2017	697
December 2017	702
January 2018	639
February 2018	613
March 2018	689
April 2018	728
May 2018	642
June 2018	645
July 2018	719
August 2018	559
September 2018	534
October 2018	562
November 2018	435
December 2018	608
January 2019	656
February 2019	587

## Sheet: Pol-Dokhtar 
Month	Hospitalization Rates
March 2012	281
April 2012	405
May 2012	358
June 2012	468
July 2012	346
August 2012	439
September 2012	297
October 2012	341
November 2012	368
December 2012	388
January 2013	378
February 2013	321
March 2013	152
April 2013	338
May 2013	263
June 2013	232
July 2013	257
August 2013	266
September 2013	392
October 2013	276
November 2013	369
December 2013	358
January 2014	315
February 2014	316
March 2014	278
April 2014	346
May 2014	328
June 2014	414
July 2014	356
August 2014	402
September 2014	404
October 2014	510
November 2014	496
December 2014	462
January 2015	439
February 2015	433
March 2015	409
April 2015	475
May 2015	486
June 2015	412
July 2015	450
August 2015	361
September 2015	371
October 2015	293
November 2015	403
December 2015	430
January 2016	378
February 2016	345
March 2016	398
April 2016	498
May 2016	433
June 2016	428
July 2016	442
August 2016	446
September 2016	342
October 2016	445
November 2016	438
December 2016	585
January 2017	493
February 2017	508
March 2017	566
April 2017	576
May 2017	664
June 2017	577
July 2017	643
August 2017	633
September 2017	544
October 2017	519
November 2017	665
December 2017	710
January 2018	691
February 2018	577
March 2018	579
April 2018	665
May 2018	619
June 2018	693
July 2018	680
August 2018	697
September 2018	616
October 2018	614
November 2018	690
December 2018	762
January 2019	746
February 2019	631
